# Supplementary material for: Computationally Modelling Cholesterol Metabolism and Atherosclerosis
Source: Biology (Basel). 2023 Aug 14;12(8):1133. doi: 10.3390/biology12081133 (PMC10452179; doi:10.3390/biology12081133)
Supplement: Supplementary file 1 [file biology-12-01133-s001.zip]

Archive with 4 entries (4 files):
- Supplementary file 1.pdf
- Supplementary file 4.xlsx
- Supplmentary file 2 ODEs.pdf
- Supplmentary file 3 Merged Model.cps
