# Supplementary material for: Computationally Modelling Cholesterol Metabolism and Atherosclerosis
Source: Biology (Basel). 2023 Aug 14;12(8):1133. doi: 10.3390/biology12081133 (PMC10452179; doi:10.3390/biology12081133)
Supplement: Supplementary file 1 [file biology-12-01133-s001.zip › Supplementary file 4.xlsx]

## Sheet: Conc control coefficients
Scaled Concentration control Coeffients
	(Ingestion)	(Intestinal Cholesterol Synthesis)	(Bile Salt Release)	(Bile Salt Return)	(Bile Salt Excretion)	(Bile Salt Synthesis)	(Cholesterol Absorption)	(Cholesterol Excretion)	(Intestinal Nascent HDL Synthesis)	(Billary Cholesterol Release)	(Hepatic Cholesterol Synthesis)	(Hepatic Cholesterol Storage)	(Release of Stored Cholesterol)	(Hepatic Nascent HDL Synthesis)	(VLDL Cholesterol Formation)	(Hepatic LDLR Synthesis)	(Hepatic LDL Receptor Degradation)	(VLDL Cholesterol ReUptake)	(IDL Cholesterol Formation)	(IDL Cholesterol ReUptake)	(LDL Cholesterol Formation)	(Receptor Dependent Hepatic Uptake)	(Receptor Independent Hepatic Uptake)	(Receptor Dependent Peripheral Uptake)	(Receptor Independent Peripheral Uptake)	(Peripheral LDLR Synthesis)	(Peripheral LDL Receptor Degradation)	(Peripheral Cholesterol Storage)	(Release of Stored Peripheral Cholesterol)	(Peripheral Steroid Production)	(HDL Cholesterol Formation)	(Peripheral Cholesterol Synthesis)	(CETP Mediated Transfer To VLDL)	(CETP Mediated TransferTo LDL	(Reverse Cholesterol Transport)	(Bcell_deg)	(InLDL)	(OutLDL)	(MP_deg)	(OutHDL)	(TAINF_deg)	(oxidLDL)	(TINF_deg)	(InHDL)	(B_clean_oxLDL)	(B_clean_PLAQUE)	(RCT[merge])	(Recrut_TINF)	(Recrut_TAINF)
HFC	0.324771	0.00298653	-0.129912	0.108302	-0.121791	-0.129912	0.418435	-0.404945	0.0122887	-0.498194	0.251003	0	0	0.122887	-0.0356231	0.0344657	-0.0344657	4.3355e-05	-4.3355e-05	5.33974e-05	-5.33974e-05	0.0344657	3.0104e-05	-0.0334596	-3.0707e-07	-0.0334596	0.0334596	0	0	-0.0098885	-1.9536e-17	0.089593	-0.00162894	-0.000163411	0.00188664	0	-0.00103591	0	0	0	0	0	0	-9.42941e-05	0	0	0	0	0
PFC	0.0578673	0.000532137	-0.0231475	0.0192971	-0.0217006	-0.0231475	0.0745563	-0.0721528	-0.0300154	-0.0887678	0.0447235	0	0	-0.300154	0.0842133	-0.0814774	0.0814774	-0.000102492	0.000102492	-0.000126232	0.000126232	-0.0814774	-7.11661e-05	0.0818705	7.51352e-07	0.0818705	-0.0818705	0	0	-0.0344771	0	0.312373	0.00389048	0.00039027	-0.00426178	0	-0.000322729	0	0	0	0	0	0	-1.89703e-05	0	0	0	0	0
LDLC	0.610099	0.00561035	-0.244046	0.203451	-0.228791	-0.244046	0.786053	-0.760712	0.0237179	-0.935885	0.471523	0	0	0.237179	0.887867	-0.859022	0.859022	-0.00108058	0.00108058	-0.00133087	0.00133087	-0.859022	-0.000750309	-0.136824	-1.25568e-06	-0.136824	0.136824	0	0	-0.0233217	-5.65848e-17	0.211302	0.0410176	0.00411464	-0.0449322	0	-0.00340255	0	0	0	0	0	0	-0.000200005	0	0	0	0	0
PLAQUE	1.65787	0.0152455	-0.663166	0.552853	-0.621713	-0.663166	2.136	-2.06714	-0.0145564	-2.54316	1.28131	0	0	-0.145564	2.41267	-2.33429	2.33429	-0.00293634	0.00293634	-0.00361649	0.00361649	-2.33429	-0.00203888	-0.499585	-4.58486e-06	-0.499585	0.499585	0	0	-0.0199057	-4.76876e-16	0.180352	0.332232	0.0332582	0.981759	0.643114	2.83592	-2.56318	0.149378	0.753158	0.000374174	2.56318	0.298699	-1.34725	-0.0184746	-0.624639	-0.375361	0.0336818	-0.000374174
IC	0.443781	0.00408093	-0.511547	0.426455	0.555112	-0.511547	-0.428232	-0.553336	0.00186713	0.509859	0.0381373	0	0	0.0186713	-0.00541254	0.00523669	-0.00523669	6.58732e-06	-6.58732e-06	8.11315e-06	-8.11315e-06	0.00523669	4.57397e-06	-0.00508383	-4.66559e-08	-0.00508383	0.00508383	0	0	-0.00150245	-4.45958e-18	0.0136127	-0.000247499	-2.48285e-05	0.000286655	0	-0.000157395	0	0	0	0	0	0	-1.4327e-05	0	0	0	0	0
HDLC	0.0578673	0.000532137	-0.0231475	0.0192971	-0.0217006	-0.0231475	0.0745563	-0.0721528	0.0608937	-0.0887678	0.0447235	0	0	0.608937	0.0842133	-0.0814774	0.0814774	-0.000102492	0.000102492	-0.000126232	0.000126232	-0.0814774	-7.11661e-05	0.0818705	7.51352e-07	0.0818705	-0.0818705	0	0	-0.0344771	8.46872e-17	0.312373	-0.159981	-0.0159968	-0.823617	0	-0.000322729	0	0	0	0	0	0	-0.000405502	0	0	0	0	0
Bcells	-0.640253	-0.00588765	0.256108	-0.213506	0.240099	0.256108	-0.824903	0.79831	0.00621077	0.982141	-0.494828	0	0	0.0621077	-0.93175	0.901479	-0.901479	0.00113398	-0.00113398	0.00139665	-0.00139665	0.901479	0.000787393	0.193888	1.77937e-06	0.193888	-0.193888	0	0	0.00736319	1.17968e-16	-0.0667128	-0.129951	-0.0130086	-0.387378	-0.427361	-1.09616	0.990733	-0.059217	-0.296479	0.00797021	-0.990733	-0.12342	0.530338	-0.422188	-0.150451	0.150451	0.0712895	-0.00797021
VLDLC	0.31054	0.00285567	-0.124219	0.103556	-0.116455	-0.124219	0.4001	-0.387202	0.0148801	-0.476365	0.240005	0	0	0.148801	0.91745	0.028284	-0.028284	-0.00111658	-0.998883	4.38201e-05	-4.38201e-05	0.028284	2.47046e-05	-0.0273106	-2.50638e-07	-0.0273106	0.0273106	0	0	-0.0111995	-7.28921e-17	0.101471	0.0432448	-0.00100759	-0.0421264	0	-0.000997881	0	0	0	0	0	0	-0.000110887	0	0	0	0	0
IBS	0.162385	0.00149326	0.435044	-0.362678	-0.644067	0.435044	0.209217	-0.202473	0.00614434	-0.249097	0.125502	0	0	0.0614434	-0.0178115	0.0172329	-0.0172329	2.16775e-05	-2.16775e-05	2.66987e-05	-2.66987e-05	0.0172329	1.5052e-05	-0.0167298	-1.53535e-07	-0.0167298	0.0167298	0	0	-0.00494425	-2.14064e-17	0.0447965	-0.000814468	-8.17053e-05	0.000943321	0	-0.000517953	0	0	0	0	0	0	-4.7147e-05	0	0	0	0	0
LDL	0.607317	0.00558477	-0.242933	0.202523	-0.227748	-0.242933	0.782468	-0.757243	0.0245846	-0.931617	0.469373	0	0	0.245846	0.883818	-0.855104	0.855104	-0.00107565	0.00107565	-0.0013248	0.0013248	-0.855104	-0.000746887	-0.134623	-1.23548e-06	-0.134623	0.134623	0	0	-0.0237518	-1.03069e-16	0.215199	0.0381062	0.00382344	-0.0583489	-0.00279301	0.990476	-0.895362	-0.000185175	-0.00929395	5.36282e-05	-0.104638	-0.00283885	0.0164192	-0.00333605	0.00612905	-0.00612905	0.00037601	-5.36282e-05
NHDL	-1.04911e-09	-9.64745e-12	4.1966e-10	-3.49852e-10	3.93423e-10	4.19654e-10	-1.35167e-09	1.3081e-09	0.0909091	1.60932e-09	-8.10819e-10	0	0	0.909091	-1.52675e-09	1.47715e-09	-1.47715e-09	1.85812e-12	-1.86713e-12	2.28854e-12	-2.28285e-12	1.47715e-09	1.29021e-12	-1.48428e-09	-1.36217e-14	-1.48428e-09	1.48428e-09	-7.50252e-12	7.50252e-12	6.25055e-10	-1	-5.66319e-09	-7.05326e-11	-7.07543e-12	7.72635e-11	0	5.85094e-12	0	0	0	0	0	0	3.43924e-13	0	0	0	0	0
HDL	-0.673183	-0.00619046	0.26928	-0.224487	0.252448	0.26928	-0.86733	0.839369	0.0673124	1.03265	-0.520279	0	0	0.673124	-0.979671	0.947844	-0.947844	0.00119231	-0.00119231	0.00146848	-0.00146848	0.947844	0.00082789	0.302166	2.77308e-06	0.302166	-0.302166	0	0	-0.0256995	1.07621e-16	0.232846	-0.306481	-0.0306623	-1.25653	-0.283585	-1.25084	1.13025	-0.0658692	-0.891153	-0.000164995	-1.13025	-0.131713	1.59367	0.00814652	0.275439	-0.275439	-0.0148522	0.000164995
MP	-4.73424	-0.0435351	1.89374	-1.57873	1.77537	1.89374	-6.0996	5.90296	0.0782283	7.26226	-3.65892	0	0	0.782283	-6.88965	6.66582	-6.66582	0.00838504	-0.00838504	0.0103273	-0.0103273	6.66582	0.00582224	1.48591	1.36367e-05	1.48591	-1.48591	0	0	0.0366727	1.50797e-15	-0.332266	-1.05117	-0.105217	-3.31574	-0.906092	-8.15757	7.37287	-0.521679	-2.50021	-0.0379435	-7.37287	0.614145	4.47212	2.31958	-1.41349	1.41349	-0.398099	0.0379435
IDLC	0.31054	0.00285567	-0.124219	0.103556	-0.116455	-0.124219	0.4001	-0.387202	0.0148801	-0.476365	0.240005	0	0	0.148801	0.91745	0.028284	-0.028284	-0.00111658	0.00111658	-0.00137522	-0.998625	0.028284	2.47046e-05	-0.0273106	-2.50638e-07	-0.0273106	0.0273106	0	0	-0.0111995	-8.60104e-17	0.101471	0.0432448	-0.00100759	-0.0421264	0	-0.000997881	0	0	0	0	0	0	-0.000110887	0	0	0	0	0
oxLDL	0.584444	0.00537443	-0.233784	0.194895	-0.21917	-0.233784	0.752998	-0.728723	-0.00615284	-0.89653	0.451695	0	0	-0.0615284	0.850531	-0.822899	0.822899	-0.00103514	0.00103514	-0.00127491	0.00127491	-0.822899	-0.000718758	-0.177769	-1.63144e-06	-0.177769	0.177769	0	0	-0.00645537	-5.73422e-17	0.0584877	0.119974	0.0120098	0.360366	0.120543	1.00139	-0.905078	0.0553094	0.275244	-0.013933	0.905078	0.119279	-0.49235	-0.262384	0.141841	-0.141841	-0.134235	0.013933
PLDLRs	-0.0578673	-0.000532137	0.0231475	-0.0192971	0.0217006	0.0231475	-0.0745563	0.0721528	0.0300154	0.0887678	-0.0447235	0	0	0.300154	-0.0842133	0.0814774	-0.0814774	0.000102492	-0.000102492	0.000126232	-0.000126232	0.0814774	7.11661e-05	-0.0818705	-7.51352e-07	0.91813	-0.91813	0	0	0.0344771	0	-0.312373	-0.00389048	-0.00039027	0.00426178	0	0.000322729	0	0	0	0	0	0	1.89703e-05	0	0	0	0	0
TAINF	-0.608466	-0.00559534	0.243393	-0.202906	0.228179	0.243393	-0.783948	0.758676	0.00962895	0.93338	-0.470261	0	0	0.0962895	-0.88549	0.856722	-0.856722	0.00107768	-0.00107768	0.00132731	-0.00132731	0.856722	0.000748301	0.190289	1.74634e-06	0.190289	-0.190289	0	0	0.00494735	-5.39241e-17	-0.0448245	-0.133913	-0.0134041	-0.420212	-0.117509	-1.04776	0.946976	-0.0659452	-0.317284	-1.36572	-0.946975	0.0784853	0.567528	0.295215	-0.177706	0.177706	-0.0521397	1.36572
HLDLRs	-0.324771	-0.00298653	0.129912	-0.108302	0.121791	0.129912	-0.418435	0.404945	-0.0122887	0.498194	-0.251003	0	0	-0.122887	0.035623	0.965534	-0.965534	-4.3355e-05	4.3355e-05	-5.33974e-05	5.33974e-05	-0.0344657	-3.01039e-05	0.0334596	3.0707e-07	0.0334596	-0.0334596	0	0	0.0098885	0	-0.089593	0.00162894	0.000163411	-0.00188664	0	0.00103591	0	0	0	0	0	0	9.42941e-05	0	0	0	0	0
TINF	3.40679	0.0313282	-1.36275	1.13607	-1.27757	-1.36275	4.38931	-4.24781	-0.0279109	-5.22597	2.63298	0	0	-0.279109	4.95784	-4.79677	4.79677	-0.00603393	0.00603393	-0.00743158	0.00743158	-4.79677	-0.00418972	-1.02337	-9.39179e-06	-1.02337	1.02337	0	0	-0.0420056	-1.19913e-15	0.380584	0.677117	0.0677836	1.98947	0.72237	5.82434	-5.26421	0.301767	1.5286	0.0195777	5.26421	-0.412076	-2.73437	-1.47506	0.752687	-0.752687	0.351489	-0.0195777
HBS	0.162385	0.00149326	-0.564956	0.470979	-0.477724	0.435044	0.209217	-0.202473	0.00614434	-0.249097	0.125502	0	0	0.0614434	-0.0178115	0.0172329	-0.0172329	2.16775e-05	-2.16775e-05	2.66987e-05	-2.66987e-05	0.0172329	1.5052e-05	-0.0167298	-1.53535e-07	-0.0167298	0.0167298	0	0	-0.00494425	-1.24794e-17	0.0447965	-0.000814468	-8.17053e-05	0.000943321	0	-0.000517953	0	0	0	0	0	0	-4.7147e-05	0	0	0	0	0
HCE	0.324771	0.00298653	-0.129912	0.108302	-0.121791	-0.129912	0.418435	-0.404945	0.0122887	-0.498194	0.251003	1	-1	0.122887	-0.0356231	0.0344657	-0.0344657	4.3355e-05	-4.3355e-05	5.33974e-05	-5.33974e-05	0.0344657	3.0104e-05	-0.0334596	-3.0707e-07	-0.0334596	0.0334596	0	0	-0.0098885	-2.92942e-17	0.089593	-0.00162894	-0.000163411	0.00188664	0	-0.00103591	0	0	0	0	0	0	-9.42941e-05	0	0	0	0	0
PCE	0.0578673	0.000532137	-0.0231475	0.0192971	-0.0217006	-0.0231475	0.0745563	-0.0721528	-0.0300154	-0.0887678	0.0447235	0	0	-0.300154	0.0842133	-0.0814774	0.0814774	-0.000102492	0.000102492	-0.000126232	0.000126232	-0.0814774	-7.11661e-05	0.0818705	7.51352e-07	0.0818705	-0.0818705	1	-1	-0.0344771	-6.00156e-17	0.312373	0.00389048	0.00039027	-0.00426178	0	-0.000322729	0	0	0	0	0	0	-1.89703e-05	0	0	0	0	0
[truncated: 4 more columns]

## Sheet: Flux control coefficients
Scaled Flux Control Coefficients
	(Ingestion)	(Intestinal Cholesterol Synthesis)	(Bile Salt Release)	(Bile Salt Return)	(Bile Salt Excretion)	(Bile Salt Synthesis)	(Cholesterol Absorption)	(Cholesterol Excretion)	(Intestinal Nascent HDL Synthesis)	(Billary Cholesterol Release)	(Hepatic Cholesterol Synthesis)	(Hepatic Cholesterol Storage)	(Release of Stored Cholesterol)	(Hepatic Nascent HDL Synthesis)	(VLDL Cholesterol Formation)	(Hepatic LDLR Synthesis)	(Hepatic LDL Receptor Degradation)	(VLDL Cholesterol ReUptake)	(IDL Cholesterol Formation)	(IDL Cholesterol ReUptake)	(LDL Cholesterol Formation)	(Receptor Dependent Hepatic Uptake)	(Receptor Independent Hepatic Uptake)	(Receptor Dependent Peripheral Uptake)	(Receptor Independent Peripheral Uptake)	(Peripheral LDLR Synthesis)	(Peripheral LDL Receptor Degradation)	(Peripheral Cholesterol Storage)	(Release of Stored Peripheral Cholesterol)	(Peripheral Steroid Production)	(HDL Cholesterol Formation)	(Peripheral Cholesterol Synthesis)	(CETP Mediated Transfer To VLDL)	(CETP Mediated TransferTo LDL)	(Reverse Cholesterol Transport)	(Bcell_deg)	(InLDL)	(OutLDL)	(MP_deg)	(OutHDL)	(TAINF_deg)	(oxidLDL)	(TINF_deg)	(InHDL)	(B_clean_oxLDL)	(B_clean_PLAQUE)	(RCT[merge])	(Recrut_TINF)	(Recrut_TAINF)
(Ingestion)	0	0	0	0	0	0	0	0	0	0	0	0	0	0	0	0	0	0	0	0	0	0	0	0	0	0	0	0	0	0	0	0	0	0	0	0	0	0	0	0	0	0	0	0	0	0	0	0	0
(Intestinal Cholesterol Synthesis)	-2.00445	0.981567	2.31054	-1.9262	-2.50731	2.31054	1.93422	2.49928	-0.00843339	-2.30291	-0.172257	0	0	-0.0843339	0.0244471	-0.0236529	0.0236529	-2.97533e-05	2.97533e-05	-3.66452e-05	3.66452e-05	-0.0236529	-2.06595e-05	0.0229624	2.10734e-07	0.0229624	-0.0229624	0	0	0.00678621	2.01428e-17	-0.0614852	0.0011179	0.000112144	-0.00129475	0	0.000710914	0	0	0	0	0	0	6.47115e-05	0	0	0	0	0
(Bile Salt Release)	0.162385	0.00149326	0.435044	0.470979	-0.477724	0.435044	0.209217	-0.202473	0.00614434	-0.249097	0.125502	0	0	0.0614434	-0.0178115	0.0172329	-0.0172329	2.16775e-05	-2.16775e-05	2.66987e-05	-2.66987e-05	0.0172329	1.5052e-05	-0.0167298	-1.53535e-07	-0.0167298	0.0167298	0	0	-0.00494425	-1.24794e-17	0.0447965	-0.000814468	-8.17053e-05	0.000943321	0	-0.000517953	0	0	0	0	0	0	-4.7147e-05	0	0	0	0	0
(Bile Salt Return)	0.162385	0.00149326	0.435044	0.637322	-0.644067	0.435044	0.209217	-0.202473	0.00614434	-0.249097	0.125502	0	0	0.0614434	-0.0178115	0.0172329	-0.0172329	2.16775e-05	-2.16775e-05	2.66987e-05	-2.66987e-05	0.0172329	1.5052e-05	-0.0167298	-1.53535e-07	-0.0167298	0.0167298	0	0	-0.00494425	-2.14064e-17	0.0447965	-0.000814468	-8.17053e-05	0.000943321	0	-0.000517953	0	0	0	0	0	0	-4.7147e-05	0	0	0	0	0
(Bile Salt Excretion)	0.162385	0.00149326	0.435044	-0.362678	0.355933	0.435044	0.209217	-0.202473	0.00614434	-0.249097	0.125502	0	0	0.0614434	-0.0178115	0.0172329	-0.0172329	2.16775e-05	-2.16775e-05	2.66987e-05	-2.66987e-05	0.0172329	1.5052e-05	-0.0167298	-1.53535e-07	-0.0167298	0.0167298	0	0	-0.00494425	-2.14064e-17	0.0447965	-0.000814468	-8.17053e-05	0.000943321	0	-0.000517953	0	0	0	0	0	0	-4.7147e-05	0	0	0	0	0
(Bile Salt Synthesis)	0.162385	0.00149326	0.435044	-0.362678	0.355933	0.435044	0.209217	-0.202473	0.00614434	-0.249097	0.125502	0	0	0.0614434	-0.0178115	0.0172329	-0.0172329	2.16775e-05	-2.16775e-05	2.66987e-05	-2.66987e-05	0.0172329	1.5052e-05	-0.0167298	-1.53535e-07	-0.0167298	0.0167298	0	0	-0.00494425	-7.05654e-18	0.0447965	-0.000814468	-8.17053e-05	0.000943321	0	-0.000517953	0	0	0	0	0	0	-4.7147e-05	0	0	0	0	0
(Cholesterol Absorption)	0.606167	0.00557419	-0.076503	0.0637772	-0.0889545	-0.076503	0.780986	-0.755808	0.00801147	0.260762	0.163639	0	0	0.0801147	-0.0232241	0.0224696	-0.0224696	2.82648e-05	-2.82648e-05	3.48118e-05	-3.48118e-05	0.0224696	1.96259e-05	-0.0218136	-2.00191e-07	-0.0218136	0.0218136	0	0	-0.0064467	-2.5866e-17	0.0584092	-0.00106197	-0.000106534	0.00122998	0	-0.000675347	0	0	0	0	0	0	-6.1474e-05	0	0	0	0	0
(Cholesterol Excretion)	0.606167	0.00557419	-0.076503	0.0637772	-0.0889545	-0.076503	-0.219014	0.244192	0.00801147	0.260762	0.163639	0	0	0.0801147	-0.0232241	0.0224696	-0.0224696	2.82648e-05	-2.82648e-05	3.48118e-05	-3.48118e-05	0.0224696	1.96259e-05	-0.0218136	-2.00191e-07	-0.0218136	0.0218136	0	0	-0.0064467	-2.5866e-17	0.0584092	-0.00106197	-0.000106534	0.00122998	0	-0.000675347	0	0	0	0	0	0	-6.1474e-05	0	0	0	0	0
(Intestinal Nascent HDL Synthesis)	0.0578673	0.000532137	-0.0231475	0.0192971	-0.0217006	-0.0231475	0.0745563	-0.0721528	0.969985	-0.0887678	0.0447235	0	0	-0.300154	0.0842133	-0.0814774	0.0814774	-0.000102492	0.000102492	-0.000126232	0.000126232	-0.0814774	-7.11661e-05	0.0818705	7.51352e-07	0.0818705	-0.0818705	0	0	-0.0344771	0	0.312373	0.00389048	0.00039027	-0.00426178	0	-0.000322729	0	0	0	0	0	0	-1.89703e-05	0	0	0	0	0
(Billary Cholesterol Release)	0.357047	0.00328334	-0.142822	0.119065	-0.133895	-0.142822	0.46002	-0.44519	0.01351	0.452294	0.275949	0	0	0.1351	-0.0391633	0.037891	-0.037891	4.76637e-05	-4.76637e-05	5.87041e-05	-5.87041e-05	0.037891	3.30957e-05	-0.0367849	-3.37587e-07	-0.0367849	0.0367849	0	0	-0.0108712	-2.14775e-17	0.0984969	-0.00179082	-0.000179651	0.00207414	0	-0.00113886	0	0	0	0	0	0	-0.000103665	0	0	0	0	0
(Hepatic Cholesterol Synthesis)	-0.32644	-0.00300188	0.130579	-0.108858	0.122417	0.130579	-0.420586	0.407027	-0.0123518	0.500755	0.747706	0	0	-0.123518	0.0358062	-0.0346429	0.0346429	-4.35778e-05	4.35778e-05	-5.36718e-05	5.36718e-05	-0.0346429	-3.02587e-05	0.0336316	3.08648e-07	0.0336316	-0.0336316	0	0	0.00993933	1.96364e-17	-0.0900535	0.00163731	0.00016425	-0.00189634	0	0.00104123	0	0	0	0	0	0	9.47788e-05	0	0	0	0	0
(Hepatic Cholesterol Storage)	0.324771	0.00298653	-0.129912	0.108302	-0.121791	-0.129912	0.418435	-0.404945	0.0122887	-0.498194	0.251003	1	0	0.122887	-0.0356231	0.0344657	-0.0344657	4.3355e-05	-4.3355e-05	5.33974e-05	-5.33974e-05	0.0344657	3.0104e-05	-0.0334596	-3.0707e-07	-0.0334596	0.0334596	0	0	-0.0098885	-1.9536e-17	0.089593	-0.00162894	-0.000163411	0.00188664	0	-0.00103591	0	0	0	0	0	0	-9.42941e-05	0	0	0	0	0
(Release of Stored Cholesterol)	0.324771	0.00298653	-0.129912	0.108302	-0.121791	-0.129912	0.418435	-0.404945	0.0122887	-0.498194	0.251003	1	8.35998e-14	0.122887	-0.0356231	0.0344657	-0.0344657	4.3355e-05	-4.3355e-05	5.33974e-05	-5.33974e-05	0.0344657	3.0104e-05	-0.0334596	-3.0707e-07	-0.0334596	0.0334596	0	0	-0.0098885	-2.92942e-17	0.089593	-0.00162894	-0.000163411	0.00188664	0	-0.00103591	0	0	0	0	0	0	-9.42941e-05	0	0	0	0	0
(Hepatic Nascent HDL Synthesis)	0.0578673	0.000532137	-0.0231475	0.0192971	-0.0217006	-0.0231475	0.0745563	-0.0721528	-0.0300154	-0.0887678	0.0447235	0	0	0.699846	0.0842133	-0.0814774	0.0814774	-0.000102492	0.000102492	-0.000126232	0.000126232	-0.0814774	-7.11661e-05	0.0818705	7.51352e-07	0.0818705	-0.0818705	0	0	-0.0344771	0	0.312373	0.00389048	0.00039027	-0.00426178	0	-0.000322729	0	0	0	0	0	0	-1.89703e-05	0	0	0	0	0
(VLDL Cholesterol Formation)	0.324771	0.00298653	-0.129912	0.108302	-0.121791	-0.129912	0.418435	-0.404945	0.0122887	-0.498194	0.251003	0	0	0.122887	0.964377	0.0344657	-0.0344657	4.3355e-05	-4.3355e-05	5.33974e-05	-5.33974e-05	0.0344657	3.0104e-05	-0.0334596	-3.0707e-07	-0.0334596	0.0334596	0	0	-0.0098885	-1.9536e-17	0.089593	-0.00162894	-0.000163411	0.00188664	0	-0.00103591	0	0	0	0	0	0	-9.42941e-05	0	0	0	0	0
(Hepatic LDLR Synthesis)	-0.324771	-0.00298653	0.129912	-0.108302	0.121791	0.129912	-0.418435	0.404945	-0.0122887	0.498194	-0.251003	0	0	-0.122887	0.0356231	0.965534	0.0344657	-4.3355e-05	4.3355e-05	-5.33974e-05	5.33974e-05	-0.0344657	-3.0104e-05	0.0334596	3.0707e-07	0.0334596	-0.0334596	0	0	0.0098885	1.9536e-17	-0.089593	0.00162894	0.000163411	-0.00188664	0	0.00103591	0	0	0	0	0	0	9.42941e-05	0	0	0	0	0
(Hepatic LDL Receptor Degradation)	-0.324771	-0.00298653	0.129912	-0.108302	0.121791	0.129912	-0.418435	0.404945	-0.0122887	0.498194	-0.251003	0	0	-0.122887	0.0356231	0.965534	0.0344657	-4.3355e-05	4.3355e-05	-5.33974e-05	5.33974e-05	-0.0344657	-3.0104e-05	0.0334596	3.0707e-07	0.0334596	-0.0334596	0	0	0.0098885	0	-0.089593	0.00162894	0.000163411	-0.00188664	0	0.00103591	0	0	0	0	0	0	9.42941e-05	0	0	0	0	0
(VLDL Cholesterol ReUptake)	0.31054	0.00285567	-0.124219	0.103556	-0.116455	-0.124219	0.4001	-0.387202	0.0148801	-0.476365	0.240005	0	0	0.148801	0.91745	0.028284	-0.028284	0.998883	-0.998883	4.38201e-05	-4.38201e-05	0.028284	2.47046e-05	-0.0273106	-2.50638e-07	-0.0273106	0.0273106	0	0	-0.0111995	-7.28921e-17	0.101471	0.0432448	-0.00100759	-0.0421264	0	-0.000997881	0	0	0	0	0	0	-0.000110887	0	0	0	0	0
(IDL Cholesterol Formation)	0.31054	0.00285567	-0.124219	0.103556	-0.116455	-0.124219	0.4001	-0.387202	0.0148801	-0.476365	0.240005	0	0	0.148801	0.91745	0.028284	-0.028284	-0.00111658	0.00111658	4.38201e-05	-4.38201e-05	0.028284	2.47046e-05	-0.0273106	-2.50638e-07	-0.0273106	0.0273106	0	0	-0.0111995	-7.28921e-17	0.101471	0.0432448	-0.00100759	-0.0421264	0	-0.000997881	0	0	0	0	0	0	-0.000110887	0	0	0	0	0
(IDL Cholesterol ReUptake)	0.31054	0.00285567	-0.124219	0.103556	-0.116455	-0.124219	0.4001	-0.387202	0.0148801	-0.476365	0.240005	0	0	0.148801	0.91745	0.028284	-0.028284	-0.00111658	0.00111658	0.998625	-0.998625	0.028284	2.47046e-05	-0.0273106	-2.50638e-07	-0.0273106	0.0273106	0	0	-0.0111995	-8.60104e-17	0.101471	0.0432448	-0.00100759	-0.0421264	0	-0.000997881	0	0	0	0	0	0	-0.000110887	0	0	0	0	0
(LDL Cholesterol Formation)	0.31054	0.00285567	-0.124219	0.103556	-0.116455	-0.124219	0.4001	-0.387202	0.0148801	-0.476365	0.240005	0	0	0.148801	0.91745	0.028284	-0.028284	-0.00111658	0.00111658	-0.00137522	0.00137522	0.028284	2.47046e-05	-0.0273106	-2.50638e-07	-0.0273106	0.0273106	0	0	-0.0111995	-8.60104e-17	0.101471	0.0432448	-0.00100759	-0.0421264	0	-0.000997881	0	0	0	0	0	0	-0.000110887	0	0	0	0	0
(Receptor Dependent Hepatic Uptake)	0.285329	0.00262383	-0.114134	0.0951489	-0.107	-0.114134	0.367618	-0.355766	0.0114292	-0.437691	0.22052	0	0	0.114292	0.92349	0.106513	-0.106513	-0.00112393	0.00112393	-0.00138427	0.00138427	0.106513	-0.000780413	-0.103365	-9.4861e-07	-0.103365	0.103365	0	0	-0.0134332	-5.65848e-17	0.121709	0.0426465	0.00427805	-0.0468189	0	-0.00236665	0	0	0	0	0	0	-0.000105711	0	0	0	0	0
(Receptor Independent Hepatic Uptake)	0.610099	0.00561035	-0.244046	0.203451	-0.228791	-0.244046	0.786053	-0.760712	0.0237179	-0.935885	0.471523	0	0	0.237179	0.887867	-0.859022	0.859022	-0.00108058	0.00108058	-0.00133087	0.00133087	-0.859022	0.99925	-0.136824	-1.25568e-06	-0.136824	0.136824	0	0	-0.0233217	-5.65848e-17	0.211302	0.0410176	0.00411464	-0.0449322	0	-0.00340255	0	0	0	0	0	0	-0.000200005	0	0	0	0	0
(Receptor Dependent Peripheral Uptake)	0.552232	0.00507822	-0.220898	0.184154	-0.207091	-0.220898	0.711496	-0.688559	0.0537333	-0.847117	0.4268	0	0	0.537333	0.803654	-0.777544	0.777544	-0.000978085	0.000978085	-0.00120464	0.00120464	-0.777544	-0.000679143	0.781305	-2.00703e-06	0.781305	-0.781305	0	0	0.0111553	-5.65848e-17	-0.101071	0.0371271	0.00372437	-0.0406704	0	-0.00307982	0	0	0	0	0	0	-0.000181035	0	0	0	0	0
(Receptor Independent Peripheral Uptake)	0.610099	0.00561035	-0.244046	0.203451	-0.228791	-0.244046	0.786053	-0.760712	0.0237179	-0.935885	0.471523	0	0	0.237179	0.887867	-0.859022	0.859022	-0.00108058	0.00108058	-0.00133087	0.00133087	-0.859022	-0.000750309	-0.136824	0.999999	-0.136824	0.136824	0	0	-0.0233217	-5.65848e-17	0.211302	0.0410176	0.00411464	-0.0449322	0	-0.00340255	0	0	0	0	0	0	-0.000200005	0	0	0	0	0
(Peripheral LDLR Synthesis)	-0.0578673	-0.000532137	0.0231475	-0.0192971	0.0217006	0.0231475	-0.0745563	0.0721528	0.0300154	0.0887678	-0.0447235	0	0	0.300154	-0.0842133	0.0814774	-0.0814774	0.000102492	-0.000102492	0.000126232	-0.000126232	0.0814774	7.11661e-05	-0.0818705	-7.51352e-07	0.918129	0.0818705	0	0	0.0344771	0	-0.312373	-0.00389048	-0.00039027	0.00426178	0	0.000322729	0	0	0	0	0	0	1.89703e-05	0	0	0	0	0
(Peripheral LDL Receptor Degradation)	-0.0578673	-0.000532137	0.0231475	-0.0192971	0.0217006	0.0231475	-0.0745563	0.0721528	0.0300154	0.0887678	-0.0447235	0	0	0.300154	-0.0842133	0.0814774	-0.0814774	0.000102492	-0.000102492	0.000126232	-0.000126232	0.0814774	7.11661e-05	-0.0818705	-7.51352e-07	0.918129	0.0818705	0	0	0.0344771	0	-0.312373	-0.00389048	-0.00039027	0.00426178	0	0.000322729	0	0	0	0	0	0	1.89703e-05	0	0	0	0	0
(Peripheral Cholesterol Storage)	0.0578673	0.000532137	-0.0231475	0.0192971	-0.0217006	-0.0231475	0.0745563	-0.0721528	-0.0300154	-0.0887678	0.0447235	0	0	-0.300154	0.0842133	-0.0814774	0.0814774	-0.000102492	0.000102492	-0.000126232	0.000126232	-0.0814774	-7.11661e-05	0.0818705	7.51352e-07	0.0818705	-0.0818705	1	0	-0.0344771	0	0.312373	0.00389048	0.00039027	-0.00426178	0	-0.000322729	0	0	0	0	0	0	-1.89703e-05	0	0	0	0	0
(Release of Stored Peripheral Cholesterol)	0.0578673	0.000532137	-0.0231475	0.0192971	-0.0217006	-0.0231475	0.0745563	-0.0721528	-0.0300154	-0.0887678	0.0447235	0	0	-0.300154	0.0842133	-0.0814774	0.0814774	-0.000102492	0.000102492	-0.000126232	0.000126232	-0.0814774	-7.11661e-05	0.0818705	7.51352e-07	0.0818705	-0.0818705	1	7.10543e-15	-0.0344771	-6.00156e-17	0.312373	0.00389048	0.00039027	-0.00426178	0	-0.000322729	0	0	0	0	0	0	-1.89703e-05	0	0	0	0	0
(Peripheral Steroid Production)	0.0578673	0.000532137	-0.0231475	0.0192971	-0.0217006	-0.0231475	0.0745563	-0.0721528	-0.0300154	-0.0887678	0.0447235	0	0	-0.300154	0.0842133	-0.0814774	0.0814774	-0.000102492	0.000102492	-0.000126232	0.000126232	-0.0814774	-7.11661e-05	0.0818705	7.51352e-07	0.0818705	-0.0818705	0	0	0.965523	0	0.312373	0.00389048	0.00039027	-0.00426178	0	-0.000322729	0	0	0	0	0	0	-1.89703e-05	0	0	0	0	0
(HDL Cholesterol Formation)	0.0578673	0.000532137	-0.0231475	0.0192971	-0.0217006	-0.0231475	0.0745563	-0.0721528	0.0608937	-0.0887678	0.0447235	0	0	0.608937	0.0842133	-0.0814774	0.0814774	-0.000102492	0.000102492	-0.000126232	0.000126232	-0.0814774	-7.11661e-05	0.0818705	7.51352e-07	0.0818705	-0.0818705	-7.50252e-12	7.50252e-12	-0.0344771	-2.66454e-14	0.312373	0.00389048	0.00039027	-0.00426178	0	-0.000322729	0	0	0	0	0	0	-1.89703e-05	0	0	0	0	0
(Peripheral Cholesterol Synthesis)	-0.102533	-0.000942874	0.0410143	-0.0341918	0.0384506	0.0410143	-0.132104	0.127845	0.0531833	0.157285	-0.0792441	0	0	0.531833	-0.149215	0.144367	-0.144367	0.000181601	-0.000181601	0.000223666	-0.000223666	0.144367	0.000126097	-0.145063	-1.33129e-06	-0.145063	0.145063	0	0	0.0610887	0	0.446517	-0.0068934	-0.000691505	0.00755129	0	0.000571832	0	0	0	0	0	0	3.36128e-05	0	0	0	0	0
(CETP Mediated Transfer To VLDL)	0.0578673	0.000532137	-0.0231475	0.0192971	-0.0217006	-0.0231475	0.0745563	-0.0721528	0.0608937	-0.0887678	0.0447235	0	0	0.608937	0.0842133	-0.0814774	0.0814774	-0.000102492	0.000102492	-0.000126232	0.000126232	-0.0814774	-7.11661e-05	0.0818705	7.51352e-07	0.0818705	-0.0818705	0	0	-0.0344771	8.46872e-17	0.312373	0.840019	-0.0159968	-0.823617	0	-0.000322729	0	0	0	0	0	0	-0.000405502	0	0	0	0	0
(CETP Mediated TransferTo LDL)	0.0578673	0.000532137	-0.0231475	0.0192971	-0.0217006	-0.0231475	0.0745563	-0.0721528	0.0608937	-0.0887678	0.0447235	0	0	0.608937	0.0842133	-0.0814774	0.0814774	-0.000102492	0.000102492	-0.000126232	0.000126232	-0.0814774	-7.11661e-05	0.0818705	7.51352e-07	0.0818705	-0.0818705	0	0	-0.0344771	8.46872e-17	0.312373	-0.159981	0.984003	-0.823617	0	-0.000322729	0	0	0	0	0	0	-0.000405502	0	0	0	0	0
(Reverse Cholesterol Transport)	0.0578673	0.000532137	-0.0231475	0.0192971	-0.0217006	-0.0231475	0.0745563	-0.0721528	0.0608937	-0.0887678	0.0447235	0	0	0.608937	0.0842133	-0.0814774	0.0814774	-0.000102492	0.000102492	-0.000126232	0.000126232	-0.0814774	-7.11661e-05	0.0818705	7.51352e-07	0.0818705	-0.0818705	0	0	-0.0344771	8.46872e-17	0.312373	-0.159981	-0.0159968	0.176383	0	-0.000322729	0	0	0	0	0	0	-0.000405502	0	0	0	0	0
(Bcell_deg)	-0.640253	-0.00588765	0.256108	-0.213506	0.240099	0.256108	-0.824903	0.79831	0.00621077	0.982141	-0.494828	0	0	0.0621077	-0.93175	0.901479	-0.901479	0.00113398	-0.00113398	0.00139665	-0.00139665	0.901479	0.000787393	0.193888	1.77937e-06	0.193888	-0.193888	0	0	0.00736319	1.17968e-16	-0.0667128	-0.129951	-0.0130086	-0.387378	0.572639	-1.09616	0.990733	-0.059217	-0.296479	0.00797021	-0.990733	-0.12342	0.530338	-0.422188	-0.150451	0.150451	0.0712895	-0.00797021
(InLDL)	0.610099	0.00561035	-0.244046	0.203451	-0.228791	-0.244046	0.786053	-0.760712	0.0237179	-0.935885	0.471523	0	0	0.237179	0.887867	-0.859022	0.859022	-0.00108058	0.00108058	-0.00133087	0.00133087	-0.859022	-0.000750309	-0.136824	-1.25568e-06	-0.136824	0.136824	0	0	-0.0233217	-5.65848e-17	0.211302	0.0410176	0.00411464	-0.0449322	0	0.996597	0	0	0	0	0	0	-0.000200005	0	0	0	0	0
(OutLDL)	0.607317	0.00558477	-0.242933	0.202523	-0.227748	-0.242933	0.782468	-0.757243	0.0245846	-0.931617	0.469373	0	0	0.245846	0.883818	-0.855104	0.855104	-0.00107565	0.00107565	-0.0013248	0.0013248	-0.855104	-0.000746887	-0.134623	-1.23548e-06	-0.134623	0.134623	0	0	-0.0237518	-1.03069e-16	0.215199	0.0381062	0.00382344	-0.0583489	-0.00279301	0.990476	0.104638	-0.000185175	-0.00929395	5.36282e-05	-0.104638	-0.00283885	0.0164192	-0.00333605	0.00612905	-0.00612905	0.00037601	-5.36282e-05
(MP_deg)	-4.73424	-0.0435351	1.89374	-1.57873	1.77537	1.89374	-6.0996	5.90296	0.0782283	7.26226	-3.65892	0	0	0.782283	-6.88965	6.66582	-6.66582	0.00838504	-0.00838504	0.0103273	-0.0103273	6.66582	0.00582224	1.48591	1.36367e-05	1.48591	-1.48591	0	0	0.0366727	1.50797e-15	-0.332266	-1.05117	-0.105217	-3.31574	-0.906092	-8.15757	7.37287	0.478321	-2.50021	-0.0379435	-7.37287	0.614145	4.47212	2.31958	-1.41349	1.41349	-0.398099	0.0379435
(OutHDL)	-0.673183	-0.00619046	0.26928	-0.224487	0.252448	0.26928	-0.86733	0.839369	0.0673124	1.03265	-0.520279	0	0	0.673124	-0.979671	0.947844	-0.947844	0.00119231	-0.00119231	0.00146848	-0.00146848	0.947844	0.00082789	0.302166	2.77308e-06	0.302166	-0.302166	0	0	-0.0256995	1.07621e-16	0.232846	-0.306481	-0.0306623	-1.25653	-0.283585	-1.25084	1.13025	-0.0658692	0.108847	-0.000164995	-1.13025	-0.131713	1.59367	0.00814652	0.275439	-0.275439	-0.0148522	0.000164995
(TAINF_deg)	-0.608466	-0.00559534	0.243393	-0.202906	0.228179	0.243393	-0.783948	0.758676	0.00962895	0.93338	-0.470261	0	0	0.0962895	-0.88549	0.856722	-0.856722	0.00107768	-0.00107768	0.00132731	-0.00132731	0.856722	0.000748301	0.190289	1.74634e-06	0.190289	-0.190289	0	0	0.00494735	-5.39241e-17	-0.0448245	-0.133913	-0.0134041	-0.420212	-0.117509	-1.04776	0.946975	-0.0659452	-0.317284	-0.365722	-0.946975	0.0784853	0.567528	0.295215	-0.177706	0.177706	-0.0521397	1.36572
(oxidLDL)	0.635389	0.00584292	-0.254162	0.211884	-0.238275	-0.254162	0.818636	-0.792245	0.0158389	-0.97468	0.491069	0	0	0.158389	0.924671	-0.89463	0.89463	-0.00112537	0.00112537	-0.00138604	0.00138604	-0.89463	-0.000781411	-0.156829	-1.43927e-06	-0.156829	0.156829	0	0	-0.0194127	-9.62673e-17	0.175885	0.0674815	0.00676157	0.0770237	0.0253881	1.05224	-0.951147	0.00168322	0.0844809	-0.000487474	0.951147	0.0258048	-0.151267	0.0303242	-0.0557123	0.0557123	-0.00341788	0.000487474
(TINF_deg)	3.40679	0.0313282	-1.36275	1.13607	-1.27757	-1.36275	4.38931	-4.24781	-0.0279109	-5.22597	2.63298	0	0	-0.279109	4.95784	-4.79677	4.79677	-0.00603393	0.00603393	-0.00743158	0.00743158	-4.79677	-0.00418972	-1.02337	-9.39179e-06	-1.02337	1.02337	0	0	-0.0420056	-1.19913e-15	0.380584	0.677117	0.0677836	1.98947	0.72237	5.82434	-5.26421	0.301767	1.5286	0.0195777	5.26421	0.587924	-2.73437	-1.47506	0.752687	-0.752687	0.351489	-0.0195777
(InHDL)	0.0578673	0.000532137	-0.0231475	0.0192971	-0.0217006	-0.0231475	0.0745563	-0.0721528	0.0608937	-0.0887678	0.0447235	0	0	0.608937	0.0842133	-0.0814774	0.0814774	-0.000102492	0.000102492	-0.000126232	0.000126232	-0.0814774	-7.11661e-05	0.0818705	7.51352e-07	0.0818705	-0.0818705	0	0	-0.0344771	8.46872e-17	0.312373	-0.159981	-0.0159968	-0.823617	0	-0.000322729	0	0	0	0	0	0	0.999594	0	0	0	0	0
(B_clean_oxLDL)	-0.0558094	-0.000513213	0.0223243	-0.0186108	0.0209289	0.0223243	-0.0719049	0.0695869	5.79354e-05	0.085611	-0.0431331	0	0	0.000579354	-0.0812185	0.0785798	-0.0785798	9.88468e-05	-9.88468e-05	0.000121743	-0.000121743	0.0785799	6.86353e-05	0.0161189	1.47928e-07	0.0161189	-0.0161189	0	0	0.000907815	6.06259e-17	-0.00822509	-0.00997664	-0.000998843	-0.0270124	-0.306818	-0.0947675	0.0856556	-0.00390755	-0.0212348	-0.0059628	-0.0856556	-0.00414086	0.0379879	0.315428	-0.00860973	0.00860973	-0.0629456	0.0059628
(B_clean_PLAQUE)	1.01762	0.00935783	-0.407058	0.339347	-0.381614	-0.407058	1.3111	-1.26883	-0.00834559	-1.56102	0.786481	0	0	-0.0834559	1.48092	-1.43281	1.43281	-0.00180236	0.00180236	-0.00221984	0.00221984	-1.43281	-0.00125148	-0.305698	-2.80549e-06	-0.305698	0.305698	0	0	-0.0125425	-3.58907e-16	0.113639	0.202281	0.0202496	0.594381	0.215753	1.73976	-1.57245	0.0901609	0.456679	0.00834438	1.57245	0.175278	-0.816911	-0.440663	0.22491	-0.22491	0.104971	-0.00834438
(RCT[merge])	0.98469	0.00905502	-0.393886	0.328366	-0.369265	-0.393886	1.26868	-1.22778	0.0527561	-1.5105	0.761031	0	0	0.527561	1.433	-1.38645	1.38645	-0.00174403	0.00174403	-0.00214801	0.00214801	-1.38645	-0.00121099	-0.197419	-1.81178e-06	-0.197419	0.197419	0	0	-0.0456052	-3.69254e-16	0.413198	0.0257514	0.00259593	-0.274771	0.359528	1.58508	-1.43293	0.0835087	-0.137995	0.000209179	1.43293	0.166985	0.246424	-0.0103281	-0.3492	0.3492	0.0188296	-0.000209179
(Recrut_TINF)	3.40679	0.0313282	-1.36275	1.13607	-1.27757	-1.36275	4.38931	-4.24781	-0.0279109	-5.22597	2.63298	0	0	-0.279109	4.95784	-4.79677	4.79677	-0.00603393	0.00603393	-0.00743158	0.00743158	-4.79677	-0.00418972	-1.02337	-9.39179e-06	-1.02337	1.02337	0	0	-0.0420056	-4.35688e-16	0.380584	0.677117	0.0677836	1.98947	0.72237	5.82434	-5.26421	0.301767	1.5286	0.0195777	5.26421	0.587924	-2.73437	-1.47506	0.752687	-0.752687	0.351489	-0.0195777
(Recrut_TAINF)	-0.608466	-0.00559534	0.243393	-0.202906	0.228179	0.243393	-0.783948	0.758676	0.00962895	0.93338	-0.470261	0	0	0.0962895	-0.88549	0.856722	-0.856722	0.00107768	-0.00107768	0.00132731	-0.00132731	0.856722	0.000748301	0.190289	1.74634e-06	0.190289	-0.190289	0	0	0.00494735	1.29361e-16	-0.0448245	-0.133913	-0.0134041	-0.420212	-0.117509	-1.04776	0.946975	-0.0659452	-0.317284	-0.365722	-0.946975	0.0784853	0.567528	0.295215	-0.177706	0.177706	-0.0521397	1.36572
(Recrut_Bcells)	0	0	0	0	0	0	0	0	0	0	0	0	0	0	0	0	0	0	0	0	0	0	0	0	0	0	0	0	0	0	0	0	0	0	0	0	0	0	0	0	0	0	0	0	0	0	0	0	0
(MP_Recruitment)	0.00158931	1.46149e-05	-0.000635738	0.000529988	-0.000596	-0.000635738	0.00204766	-0.00198165	-2.51507e-05	-0.00243798	0.00122832	0	0	-0.000251507	0.00231289	-0.00223775	0.00223775	-2.8149e-06	2.8149e-06	-3.46692e-06	3.46692e-06	-0.00223775	-1.95455e-06	-0.000497032	-4.56142e-09	-0.000497032	0.000497032	0	0	-1.29224e-05	1.40849e-19	0.000117081	0.000349778	3.50113e-05	0.00109759	0.000306932	0.00273674	-0.00247349	0.000172248	0.000828741	0.00356725	0.00247349	-0.000205003	-0.00148238	-0.000771097	0.000464165	-0.000464165	0.000136188	-0.00356725
(ForFoam[merge])	1.47782	0.0135897	-0.591142	0.492809	-0.554191	-0.591142	1.90402	-1.84264	0.0350726	-2.26695	1.14215	0	0	0.350726	2.15064	-2.08077	2.08077	-0.00261743	0.00261743	-0.00322371	0.00322371	-2.08077	-0.00181744	-0.367616	-3.37373e-06	-0.367616	0.367616	0	0	-0.0441791	-5.61576e-16	0.400277	0.161887	0.0162199	0.203822	0.430278	2.45021	-2.21479	0.0084972	0.213326	0.00618581	2.21479	0.0623024	-0.381929	-0.317158	-0.113121	0.113121	0.0691341	-0.00618581
[truncated: 4 more columns]
